# Supplementary material for: The Honey Bee Epigenomes: Differential Methylation of Brain DNA in Queens and Workers
Source: PLoS Biol. 2010 Nov 2;8(11):e1000506. doi: 10.1371/journal.pbio.1000506 (PMC2970541; doi:10.1371/journal.pbio.1000506)
Supplement: Table S4 — Details on genes used for deep 454 sequencing. (0.03 MB XLS) [file pbio.1000506.s014.xls]

## Sheet: Sheet1
Amplicon	Primer	Primer sequence	Product size	Gene ID (BeeBase)
stanex5	stanex5_F2	GCAGAATTCGATGTTTTAGGTTTTATTTTGAAG	443	GB18207	stan exon 5 (protocadherin-like, laminin-G domain)
	stanex5_R2	CGCAAGCTTAATATTACTAACAATCCCAACCAA
					stan exon 6 (protocadherin-like, laminin-G domain)
stanex6	stanex6_F2	GCAGAATTCTAGGTTTGGATGTAGTAATTTTAG	310	GB18207
	stanex6_R2	CGCAAGCTTTTCTTAACATTTAATTCACCTTAC
lrrk	lrrk_F2	GCAGAATTCTTGTGTATATATTTGAAGGTAAAT	580	GB18525	Lrrk/Leucine-rich repeat kinase
	lrrk_R2	CGCAAGCTTAAACCTAATAAAACTAATTATAAC
Tap42	tap42_F2	GCAGAATTCGAATGTATATTGTTAATGTTGTTG	366	GB15132	Tap42/Two A-associated protein of 42kDa
	tap42_R2	CGCAAGCTTCTTCATCATCTATATTTAAATCAA
RhoGEF	RhoGEF_F2	GCAGAATTCGAGAAGTTTGAGTTTTGTAGGAGA	626	GB18941	CG10188/Rho guanyl-nucleotide exchange factor
	RhoGEF_R2	CGCAAGCTTAACATCTCTTTATTCTACTACCAA
syd	syd_F2	GCAGAATTCTAAAGTAGATGAATTTATAAGGTA	407	GB15356	syd/jnk interacting protein
	syd_R2	CGCAAGCTTTCTAACTACTTCTTAAAATTCCAT
mcm5	mcm5_F2	GCAGAATTCTAATGTTTGGATTATTAGTTGGTA	526	GB12920	Mcm5 (APTase)
	mcm5_R2	CGCAAGCTTATTAAAAATCATCCACATTATCCA
sertsyn	sertsyn_F2	GCAGAATTCTTGGTAATGTATGTAAAATAATTG	441	GB11061	seryl-tRNA synthetase
	sertsyn_R2	CGCAAGCTTAAAACTTTATCCATCTAATATCTA
lap	lap_F2	GCAGAATTCTATTTGTATGTTATAATGATGGTA	349	GB14848	lap/PI-binding clathrin assembly protein
	lap_R2	CGCAAGCTTTCAAATATATCTCCTTTATCAATA
Yhhn	Yhhn_F2	GCAGAATTCTGGAATGTGTATGTTTGTTTTAGT	145	GB18602	YhhN-like TM protein
	Yhhn_R2	GCAAGCTTATATAACATACATATCTTACCTAA
RhoGAP	RhoGAP_F2	GCAGAATTCAATTTAGTAATGGTGATGGTATTA	346	GB13464	RhoGAP93B
	rhoGAP_R2	CGCAAGCTTCAATAATAAACATCCATAAATCTA
ucf	ucf_F2	GCAGAATTCTTAAGAAGTTGTTGATTGGTTGAA	325	GB18798	CG9934/ubiquitin conjugation factor
	ucf_R2	CGCAAGCTTACACCTTCTCAATAAAACAAAATC
nadrin	nadrin_F2	GCAGAATTCTATTTAGTGGATAAATAATAGGTT	423	GB16176	nadrin
	nadrin_R2	CGCAAGCTTATCCTAAAAATTAATACTTTCATA
				GenBank entry NC_001566.1 used for mito genes primer desing
mito2	mito2_F2	GCAGAATTCATTAGGATTTATAGTTATATTAAG	223	COX3
	mito2_R2	CGCAAGCTTATATAAACCATAAAATCCTATTAC
mito4	mito4_F2	GCAGAATTCAAATATTAATTGTTTATTAGTTTG	188	ND4
	mito4_R2	CGCAAGCTTCAATTTCATCTATTATTCATATAA
mito5	mito5_F2	GCAGAATTCGGATTATTTAATTTTTTTGGATTA	243	Cyt B
	mito5_R2	CGCAAGCTTATATACAAATAAAAAATATCATTC
mito7	mito7_F2	GCAGAATTCTTAATTGTATTGATTTTAAAATAG	331	ND1
	mito7_R2	CGCAAGCTTTATATTCAAAATCATAAAAATCCT
Primers used for Real Time experiment shown in Figure 4
forward primer - common for both isoforms F
	AAGTATTGGTCCAAAGTTAGTC
	reverse primer for "short" isoform RS
		AAGATCGAATTTCATGTGATTC
	reverse primer for "long" isoform RL
		TTCGTCTCGAAAAGGTATATTC
		PCR cycling
		Hold (initial denaturation): 94 deg, 2'; Cycle: 94 deg, 15"; 63 deg, 20"; 72 deg, 30"; 40x; Followed by standard melt profile. Tubes: 0.1 ml Rxn volume: 20 ul; Primers: 20 pmol ea; 1.25 u Promega Go Taq polymerase; Promega buffer; 2.5 mM MgCl2; 0.1 mM dNTP; 1:40000 SYBR I. Hold (initial denaturation): 94 deg, 2'; Cycle: 94 deg, 15"; 63 deg, 20"; 72 deg, 30"; 40x; Followed by standard melt profile…
